# Supplementary material for: Single-Cell RNA Sequencing Shows Exercise Protects db/db Mouse Pancreatic Injuries by Regulating Endothelial Cell Homeostasis
Source: J Diabetes Res. 2025 Sep 22;2025:9676094. doi: 10.1155/jdr/9676094 (PMC12479157; doi:10.1155/jdr/9676094)
Supplement: Supporting Information 2 — Material S2. The table displays the top 10 differentially expressed genes (DEGs) for each cell type in the pancreas. [file 9676094.f2.xlsx]

## Sheet: Sheet1
Pancreatic cells-top10-DEGs
cell type	GeneID	gene_id	log2FC	Pvlaue
Acinar cell	ENSMUSG00000063903	Klk1	1.18641	0
Acinar cell	ENSMUSG00000030954	Gp2	1.16956	0
Acinar cell	ENSMUSG00000042179	Pnliprp1	1.1543	0
Acinar cell	ENSMUSG00000025091	Pnliprp2	1.12191	0
Acinar cell	ENSMUSG00000084174	Sycn	1.1121	0
Acinar cell	ENSMUSG00000011463	Cpb1	1.11051	0
Acinar cell	ENSMUSG00000031957	Ctrb1	1.08134	0
Acinar cell	ENSMUSG00000036938	Try5	1.07524	0
Acinar cell	ENSMUSG00000024503	Spink1	1.06465	0
Acinar cell	ENSMUSG00000024225	Clps	1.05933	0
Ductal cell	ENSMUSG00000029304	Spp1	4.84966	0
Ductal cell	ENSMUSG00000092341	Malat1	3.80098	0
Ductal cell	ENSMUSG00000049382	Krt8	3.57123	0
Ductal cell	ENSMUSG00000022037	Clu	3.51157	0
Ductal cell	ENSMUSG00000023043	Krt18	3.34767	0
Ductal cell	ENSMUSG00000092274	Neat1	3.19807	0
Ductal cell	ENSMUSG00000026628	Atf3	3.1814	0
Ductal cell	ENSMUSG00000026576	Atp1b1	3.12723	0
Ductal cell	ENSMUSG00000000078	Klf6	2.90153	0
Ductal cell	ENSMUSG00000003617	Cp	2.87338	0
Fibroblast	ENSMUSG00000026879	Gsn	6.23557	0
Fibroblast	ENSMUSG00000019929	Dcn	6.04932	0
Fibroblast	ENSMUSG00000026043	Col3a1	4.66048	0
Fibroblast	ENSMUSG00000029661	Col1a2	4.40168	0
Fibroblast	ENSMUSG00000024164	C3	4.12763	0
Fibroblast	ENSMUSG00000018593	Sparc	3.79256	0
Fibroblast	ENSMUSG00000017493	Igfbp4	3.75365	0
Fibroblast	ENSMUSG00000001025	S100a6	3.68279	0
Fibroblast	ENSMUSG00000001506	Col1a1	3.66605	0
Fibroblast	ENSMUSG00000025784	Clec3b	3.53568	0
Macrophage	ENSMUSG00000024610	Cd74	5.63132	0
Macrophage	ENSMUSG00000069516	Lyz2	5.38832	0
Macrophage	ENSMUSG00000036594	H2-Aa	4.87279	0
Macrophage	ENSMUSG00000002985	Apoe	4.5926	0
Macrophage	ENSMUSG00000036322	H2-Ea-ps	4.53118	0
Macrophage	ENSMUSG00000036905	C1qb	4.36784	0
Macrophage	ENSMUSG00000060586	H2-Eb1	4.36217	0
Macrophage	ENSMUSG00000036887	C1qa	4.35197	0
Macrophage	ENSMUSG00000073421	H2-Ab1	4.16496	0
Macrophage	ENSMUSG00000061100	Retnla	3.9641	0
Endothelial cell	ENSMUSG00000062515	Fabp4	5.99055	0
Endothelial cell	ENSMUSG00000029648	Flt1	4.26326	0
Endothelial cell	ENSMUSG00000079018	Ly6c1	4.25541	0
Endothelial cell	ENSMUSG00000034845	Plvap	4.18008	0
Endothelial cell	ENSMUSG00000036256	Igfbp7	3.89182	0
Endothelial cell	ENSMUSG00000062960	Kdr	3.83371	0
Endothelial cell	ENSMUSG00000020154	Ptprb	3.5534	0
Endothelial cell	ENSMUSG00000022579	Gpihbp1	3.5458	0
Endothelial cell	ENSMUSG00000020427	Igfbp3	3.54391	0
Endothelial cell	ENSMUSG00000075602	Ly6a	3.42758	0
B cell	ENSMUSG00000076609	Igkc	7.241	0
B cell	ENSMUSG00000076617	Ighm	4.80791	0
B cell	ENSMUSG00000024610	Cd74	4.62035	0
B cell	ENSMUSG00000003379	Cd79a	3.71057	0
B cell	ENSMUSG00000036594	H2-Aa	3.60146	2.23547e-318
B cell	ENSMUSG00000034634	Ly6d	3.21763	0
B cell	ENSMUSG00000036322	H2-Ea-ps	3.19818	4.59046e-294
B cell	ENSMUSG00000000682	Cd52	3.04789	1.90199e-248
B cell	ENSMUSG00000060586	H2-Eb1	2.97084	5.71639e-270
B cell	ENSMUSG00000073421	H2-Ab1	2.80261	1.1416e-259
stellate cell	ENSMUSG00000026678	Rgs5	4.49437	1.07203e-314
stellate cell	ENSMUSG00000035783	Acta2	4.16678	6.67122e-133
stellate cell	ENSMUSG00000032085	Tagln	3.69399	1.52389e-109
stellate cell	ENSMUSG00000067818	Myl9	3.65279	1.93906e-260
stellate cell	ENSMUSG00000020044	Timp3	3.25656	6.25104e-148
stellate cell	ENSMUSG00000030605	Mfge8	3.22721	4.97294e-177
stellate cell	ENSMUSG00000029761	Cald1	3.08318	2.47141e-210
stellate cell	ENSMUSG00000018830	Myh11	2.92853	1.18617e-134
stellate cell	ENSMUSG00000028464	Tpm2	2.82596	2.53481e-138
stellate cell	ENSMUSG00000038146	Notch3	2.82169	3.01055e-265
T cell	ENSMUSG00000079523	Tmsb10	3.67682	1.60661e-281
T cell	ENSMUSG00000035042	Ccl5	3.30182	1.61067e-113
T cell	ENSMUSG00000049775	Tmsb4x	3.2595	1.3406e-268
T cell	ENSMUSG00000000682	Cd52	3.1944	4.54596e-266
T cell	ENSMUSG00000076498	Trbc2	2.87968	0
T cell	ENSMUSG00000090733	Rps27	2.75584	2.24277e-308
T cell	ENSMUSG00000003429	Rps11	2.66216	0
T cell	ENSMUSG00000037563	Rps16	2.58602	0
T cell	ENSMUSG00000030220	Arhgdib	2.57869	8.26741e-220
T cell	ENSMUSG00000056290	Ms4a4b	2.54721	1.37683e-296
Erythroid cell	ENSMUSG00000052305	Hbb-bs	10.3781	0
Erythroid cell	ENSMUSG00000069919	Hba-a1	9.23116	0
Erythroid cell	ENSMUSG00000069917	Hba-a2	8.89928	0
Erythroid cell	ENSMUSG00000073940	Hbb-bt	8.27147	3.67132e-287
Erythroid cell	ENSMUSG00000025270	Alas2	3.64754	2.06572e-186
Erythroid cell	ENSMUSG00000038871	Bpgm	3.2063	1.272e-122
Erythroid cell	ENSMUSG00000029922	Mkrn1	2.73366	1.11045e-93
Erythroid cell	ENSMUSG00000025889	Snca	2.63137	1.85849e-144
Erythroid cell	ENSMUSG00000063856	Gpx1	2.57622	1.72092e-46
Erythroid cell	ENSMUSG00000027078	Ube2l6	2.22065	4.33488e-109
Endocrine cell	ENSMUSG00000000215	Ins2	9.59712	0
Endocrine cell	ENSMUSG00000041681	Iapp	8.70232	0
Endocrine cell	ENSMUSG00000004366	Sst	7.45301	6.83738e-145
Endocrine cell	ENSMUSG00000035804	Ins1	7.38878	3.14494e-295
Endocrine cell	ENSMUSG00000017311	Pyy	6.83898	3.2945e-119
Endocrine cell	ENSMUSG00000017316	Ppy	6.51653	7.50818e-70
Endocrine cell	ENSMUSG00000000394	Gcg	6.41053	6.79535e-54
Endocrine cell	ENSMUSG00000021194	Chga	4.86268	4.05306e-208
Endocrine cell	ENSMUSG00000050711	Scg2	4.25456	9.38502e-185
Endocrine cell	ENSMUSG00000061808	Ttr	4.18564	1.57966e-113
Granulocyte	ENSMUSG00000056071	S100a9	9.02514	2.99526e-201
Granulocyte	ENSMUSG00000056054	S100a8	8.40985	1.23335e-179
Granulocyte	ENSMUSG00000022651	Retnlg	6.72605	4.80393e-102
Granulocyte	ENSMUSG00000027398	Il1b	5.36749	2.99383e-98
Granulocyte	ENSMUSG00000020077	Srgn	4.55311	2.34977e-96
Granulocyte	ENSMUSG00000030579	Tyrobp	4.50392	3.5938e-86
Granulocyte	ENSMUSG00000017002	Slpi	4.15854	1.46962e-78
Granulocyte	ENSMUSG00000001025	S100a6	4.11102	2.46331e-49
Granulocyte	ENSMUSG00000025491	Ifitm1	3.9734	1.91268e-46
Granulocyte	ENSMUSG00000000682	Cd52	3.89539	5.03399e-54
