# Supplementary material for: Single-Cell RNA Sequencing Shows Exercise Protects db/db Mouse Pancreatic Injuries by Regulating Endothelial Cell Homeostasis
Source: J Diabetes Res. 2025 Sep 22;2025:9676094. doi: 10.1155/jdr/9676094 (PMC12479157; doi:10.1155/jdr/9676094)
Supplement: Supporting Information 3 — Material S3. The table displays the top 10 DEGs of the subcell types of pancreatic ECs. [file 9676094.f3.xlsx]

## Sheet: Sheet1
Endothelial cells-top10-DEGs
cell type	GeneID	gene_id	log2FC	Pvlaue
arterial_ECs	ENSMUSG00000039239	Tgfb2	2.42948	2.25099e-40
arterial_ECs	ENSMUSG00000021186	Fbln5	2.36644	8.63615e-51
arterial_ECs	ENSMUSG00000050234	Gja4	2.02099	1.12525e-37
arterial_ECs	ENSMUSG00000002944	Cd36	1.99621	1.42166e-38
arterial_ECs	ENSMUSG00000026473	Glul	1.98338	1.90811e-34
arterial_ECs	ENSMUSG00000027447	Cst3	1.83607	2.7313e-36
arterial_ECs	ENSMUSG00000026678	Rgs5	1.81145	5.76526e-10
arterial_ECs	ENSMUSG00000027800	Tm4sf1	1.67239	2.16519e-38
arterial_ECs	ENSMUSG00000021367	Edn1	1.6133	2.5805e-21
arterial_ECs	ENSMUSG00000020029	Nudt4	1.54802	1.21529e-15
capillary_ECs	ENSMUSG00000036256	Igfbp7	1.88249	1.91518e-107
capillary_ECs	ENSMUSG00000021759	Plpp1	1.85414	2.1678e-86
capillary_ECs	ENSMUSG00000022018	Rgcc	1.8025	1.64715e-78
capillary_ECs	ENSMUSG00000020427	Igfbp3	1.68052	2.54176e-56
capillary_ECs	ENSMUSG00000075010	AW112010	1.66727	7.55659e-61
capillary_ECs	ENSMUSG00000000805	Car4	1.61845	9.38052e-46
capillary_ECs	ENSMUSG00000034845	Plvap	1.5822	1.90215e-102
capillary_ECs	ENSMUSG00000039167	Adgrl4	1.58143	6.93516e-79
capillary_ECs	ENSMUSG00000022579	Gpihbp1	1.57564	2.54328e-72
capillary_ECs	ENSMUSG00000029648	Flt1	1.56825	1.85724e-96
venous_ECs	ENSMUSG00000030218	Mgp	5.31663	8.21547e-72
venous_ECs	ENSMUSG00000001930	Vwf	4.08699	9.09069e-76
venous_ECs	ENSMUSG00000062329	Cytl1	3.70095	7.91864e-47
venous_ECs	ENSMUSG00000031375	Bgn	3.35051	2.153e-59
venous_ECs	ENSMUSG00000037095	Lrg1	3.2214	5.90281e-50
venous_ECs	ENSMUSG00000026365	Cfh	3.17678	5.15331e-35
venous_ECs	ENSMUSG00000037852	Cpe	3.11595	3.51537e-57
venous_ECs	ENSMUSG00000029675	Eln	2.88332	3.93905e-39
venous_ECs	ENSMUSG00000026728	Vim	2.65331	6.08086e-44
venous_ECs	ENSMUSG00000027962	Vcam1	2.53064	1.55237e-38
unknown_ECs_1	ENSMUSG00000083079	Amy2b	1.57923	8.28459e-54
unknown_ECs_1	ENSMUSG00000031765	Mt1	1.44843	8.11345e-55
unknown_ECs_1	ENSMUSG00000024028	Tff2	1.43186	2.80891e-74
unknown_ECs_1	ENSMUSG00000063903	Klk1	1.32968	8.96445e-83
unknown_ECs_1	ENSMUSG00000047517	Dmbt1	1.30305	2.30759e-41
unknown_ECs_1	ENSMUSG00000030954	Gp2	1.28516	2.3587e-46
unknown_ECs_1	ENSMUSG00000026818	Cel	1.21614	1.12385e-100
unknown_ECs_1	ENSMUSG00000024225	Clps	1.21342	1.16436e-145
unknown_ECs_1	ENSMUSG00000035896	Rnase1	1.19704	1.10259e-157
unknown_ECs_1	ENSMUSG00000024503	Spink1	1.1957	4.52774e-84
unknown_ECs_2	ENSMUSG00000062751	Prss1	1.02278	2.30441e-10
unknown_ECs_2	ENSMUSG00000058119	Gm5771	0.977449	7.53336e-09
unknown_ECs_2	ENSMUSG00000064339	mt-Rnr2	0.940858	6.21909e-20
unknown_ECs_2	ENSMUSG00000064345	mt-Nd2	0.929806	6.20119e-21
unknown_ECs_2	ENSMUSG00000064370	mt-Cytb	0.923066	2.233e-29
unknown_ECs_2	ENSMUSG00000064363	mt-Nd4	0.908131	1.72077e-21
unknown_ECs_2	ENSMUSG00000064341	mt-Nd1	0.893869	1.23059e-22
unknown_ECs_2	ENSMUSG00000064367	mt-Nd5	0.81515	1.9198e-14
unknown_ECs_2	ENSMUSG00000064337	mt-Rnr1	0.814601	2.71372e-12
unknown_ECs_2	ENSMUSG00000056608	Chd9	0.779885	7.07488e-12
